# Supplementary material for: Design and Optimization of NR-Based Stretchable Conductive Composites Filled with MoSi2 Nanoparticles and MWCNTs: Perspectives from Experimental Characterization and Molecular Dynamics Simulations
Source: Polymers (Basel). 2024 May 21;16(11):1444. doi: 10.3390/polym16111444 (PMC11175021; doi:10.3390/polym16111444)
Supplement: Supplementary file 1 [file polymers-16-01444-s001.zip]

Archive with 1 entries (1 files):
- polymers-3013346-supplementary.pdf
